# Supplementary material for: Epigenetic Loss of MLH1 Expression in Normal Human Hematopoietic Stem Cell Clones is Defined by the Promoter CpG Methylation Pattern Observed by High-Throughput Methylation Specific Sequencing
Source: Int J Stem Cell Res Ther. Author manuscript; Available in PMC 2016 Aug 24. (PMC4996274; doi:10.23937/2469-570x/1410031)
Supplement: 1 [file NIHMS809201-supplement-1.xlsx]

## Sheet: Sheet1
Methylation bias correction table																																BMA03-T2C5			BMA04-C14			BMA02-T2C8			BMA01-C14			BMA01-C13			BMA03-T2C4
							A-Frag																									T2C5			C14			T2C8			C14			C13			T2C4
																																47			74			42			73			73			47
			Hyperbolic solutions to z, a, and b for each CpG start.																						Non-expressing			Expressing Totals			Expression status	0			0			0			0			0			0
			Hyperbolic 1	Y= ((z*a-b)*X-b)/(zx-x+1)	x=(b-y)/(zy-y-za+b)		RKO			0			0			Methylated			1:1			Unmethylated			Totals							AACCGCGTT			AATGGCTTA			ACCAACCTT			ACTAGGTCC			ATATCTCAA			CAGAGTGTT
CpG location from translational start			z	a	b		Actual	Ajusted	Normalized	Actual	Ajusted	Normalized	Actual	Ajusted	Normalized	Actual	Ajusted	Normalized	Actual	Ajusted	Normalized	Actual	Ajusted	Normalized	Actual	Ajusted	Normalized	Actual	Ajusted	Normalized		Actual	Ajusted	Normalized	Actual	Ajusted	Normalized	Actual	Ajusted	Normalized	Actual	Ajusted	Normalized	Actual	Ajusted	Normalized	Actual	Ajusted	Normalized
-896	42	CpG-42	0.2044	0.9597	0.02199		0.964286	1.001	1	0.0396104	0.0856662	0.0856662	0.0140339	-0.0429273	0	0.95509	0.998991	0.998991	0.181102	0.499948	0.499948	0.0123223	-0.0525488	0	0.0979682	0.301362	0.301362	0.0454586	0.111575	0.111575		0.00138179	-0.117578	0	0.031366	0.0470853	0.0470853	0.818719	0.965094	0.965094	0.110993	0.339085	0.339085	0.00422535	-0.100063	0	0.00443459	-0.0987919	0
-884	54	CpG-54	0.2295	0.9715	0.003849		0.978941	1.00175	1	0.00162338	-0.0100999	0	0.00423729	0.0017461	0.0017461	0.964072	0.998228	0.998228	0.184477	0.500009	0.500009	0.0056872	0.00822491	0.00822491	0.0981319	0.319906	0.319906	0.0445205	0.160495	0.160495		0.00193343	-0.00868343	0	0.0339418	0.122696	0.122696	0.803585	0.954029	0.954029	0.116835	0.365494	0.365494	0.00280112	-0.00473578	0	0.00546045	0.00721595	0.00721595
-872	66	CpG-66	0.2536	0.9075	0.02086		0.922782	1.00432	1	0.0389864	0.0760393	0.0760393	0.0169713	-0.0175208	0	0.892216	0.995571	0.995571	0.200225	0.5	0.5	0.00663507	-0.0663989	0	0.0978009	0.272569	0.272569	0.0436023	0.0940439	0.0940439		0.00124654	-0.0933031	0	0.0355802	0.0624165	0.0624165	0.814597	0.971173	0.971173	0.111465	0.309782	0.309782	0.00280374	-0.085423	0	0.00576241	-0.0706872	0
-809	129	CpG-129	0.271	0.9654	0.002842		0.975781	1.0029	1	0.00366789	0.00315882	0.00315882	0.00201681	-0.00317075	0	0.955022	0.997055	0.997055	0.208099	0.500035	0.500035	0.00284091	-4.18209e-06	0	0.100369	0.2938	0.2938	0.0462086	0.148278	0.148278		0.00156206	-0.00492437	0	0.0288008	0.0927838	0.0927838	0.876673	0.97322	0.97322	0.106659	0.308488	0.308488	0.00188501	-0.00367851	0	0.00478469	0.00740723	0.00740723
-807	131	CpG-131	0.2923	0.9496	0.007046		0.959873	1.00316	1	0.00300401	-0.014825	0	0.00302623	-0.0147426	0	0.93928	0.996775	0.996775	0.220225	0.499979	0.499979	0.0151086	0.0286706	0.0286706	0.100011	0.272384	0.272384	0.0475293	0.133099	0.133099		0.0022737	-0.0175368	0	0.0284155	0.0735279	0.0735279	0.862205	0.970994	0.970994	0.108284	0.291621	0.291621	0.00329877	-0.0137333	0	0.00508525	-0.00715286	0
-786	152	CpG-152	0.2304	0.9201	0.009213		0.938177	1.0045	1	0.00134273	-0.0386154	0	0.016852	0.0354073	0.0354073	0.901946	0.995337	0.995337	0.179775	0.499987	0.499987	0.00944287	0.00109439	0.00109439	0.0950612	0.311115	0.311115	0.0450082	0.15077	0.15077		0.00128425	-0.038911	0	0.0253886	0.072759	0.072759	0.840622	0.97845	0.97845	0.100434	0.325706	0.325706	0.003305	-0.0287744	0	0.00360144	-0.0273003	0
-776	162	CpG-162	0.2542	0.922	0.00661		0.882091	0.988545	0.988545	0.455798	0.791247	0.791247	0.439041	0.778875	0.778875	0.961826	1.01071	1	0.192135	0.499991	0.499991	0.00661001	4.0581e-08	4.0581e-08	0.107096	0.326641	0.326641	0.0485779	0.158974	0.158974		0.00114466	-0.0239062	0	0.024476	0.072621	0.072621	0.853826	0.979955	0.979955	0.138587	0.398577	0.398577	0.0141643	0.0316973	0.0316973	0.00360685	-0.0130315	0
-765	173	CpG-173	0.2625	0.819	0.007699		0.667941	0.943345	0.943345	0.00168237	-0.0288527	0	0.0138467	0.0282651	0.0282651	0.970037	1.04297	1	0.176404	0.500036	0.500036	0.00756859	-0.000612625	0	0.0302514	0.0982251	0.0982251	0.00789424	0.000916144	0.000916144		0.00129088	-0.0307727	0	0.0187984	0.0501889	0.0501889	0.0356954	0.11984	0.11984	0.00489396	-0.0133005	0	0.00047259	-0.0348031	0	0.00135461	-0.0304598	0
-731	207	CpG-207	0.1794	0.9495	0.01559		0.931122	0.996412	0.996412	0.0275136	0.0672403	0.0672403	0.00411664	-0.0725572	0	0.96779	1.00346	1	0.157658	0.50002	0.50002	0.0151515	-0.00262277	0	0.074227	0.271894	0.271894	0.043012	0.144291	0.144291		0.00159536	-0.0896751	0	0.0141814	-0.00846558	0	0.816913	0.971172	0.971172	0.0821018	0.299437	0.299437	0.0023753	-0.0843315	0	0.00228068	-0.0849775	0
-722	216	CpG-216	0.1925	0.9727	0.002088		0.973852	1.00023	1	0.00170242	-0.00206712	0	0.00172176	-0.00196324	0	0.971536	0.999769	0.999769	0.158784	0.500027	0.500027	0.00284091	0.00401657	0.00401657	0.100502	0.369545	0.369545	0.0450633	0.19398	0.19398		0.00101789	-0.00575396	0	0.0285576	0.127125	0.127125	0.884865	0.981206	0.981206	0.0755337	0.298377	0.298377	0.00475964	0.0141356	0.0141356	0.0019808	-0.000574002	0
-714	224	CpG-224	0.1892	0.9678	0.008374		0.982781	1.00292	1	0.00170532	-0.0378652	0	0.000690846	-0.0438301	0	0.952809	0.997006	0.997006	0.161036	0.500037	0.500037	0.0227273	0.0743073	0.0743073	0.0957556	0.346241	0.346241	0.0405989	0.155187	0.155187		0.00131119	-0.040176	0	0.0232566	0.0768767	0.0768767	0.880565	0.981428	0.981428	0.0729167	0.275995	0.275995	0.00142789	-0.0394909	0	0.00259661	-0.0326703	0
-708	230	CpG-230	0.1919	0.9766	0.01125		0.971939	0.99907	0.99907	0.0276451	0.0825949	0.0825949	0.00138169	-0.0556663	0	0.981273	1.00093	1	0.166667	0.499985	0.499985	0.00473485	-0.0361981	0	0.0975345	0.338401	0.338401	0.0431421	0.151131	0.151131		0.00145943	-0.0552083	0	0.023664	0.0635695	0.0635695	0.880959	0.979333	0.979333	0.0751096	0.269614	0.269614	0.00237982	-0.0498093	0	0.00137552	-0.0557027	0
-694	244	CpG-244	0.1946	0.9663	0.005473		0.973852	1.00152	1	0.00547196	-5.5824e-06	0	0.0024255	-0.0165156	0	0.958832	0.998478	0.998478	0.16198	0.499978	0.499978	0.00852273	0.0160992	0.0160992	0.0951985	0.346107	0.346107	0.0416479	0.16739	0.16739		0.00204918	-0.0185856	0	0.0217484	0.0813425	0.0813425	0.879749	0.981099	0.981099	0.0691168	0.267147	0.267147	0.0033381	-0.0115239	0	0.00183852	-0.0197473	0
-692	246	CpG-246	0.1748	0.9811	0.009535		0.985332	1.00076	1	0.00376712	-0.034942	0	0.0163138	0.0386424	0.0386424	0.976796	0.999223	0.999223	0.154106	0.500021	0.500021	0.00852273	-0.00598998	0	0.0947314	0.354788	0.354788	0.0388117	0.150919	0.150919		0.00102549	-0.0522673	0	0.0171234	0.0430935	0.0430935	0.889953	0.982225	0.982225	0.0692688	0.272605	0.272605	0.00190931	-0.0466298	0	0.00337423	-0.0373956	0
-690	248	CpG-248	0.1891	0.9813	0.003044		0.991071	1.00187	1	0.00205903	-0.00534762	0	0.00139034	-0.00900456	0	0.971557	0.998101	0.998101	0.158605	0.499983	0.499983	0.00568182	0.0140964	0.0140964	0.0943296	0.352438	0.352438	0.0371137	0.160241	0.160241		0.00205098	-0.00539148	0	0.0180212	0.075975	0.075975	0.897015	0.982484	0.982484	0.069857	0.279357	0.279357	0.00334129	0.00160498	0.00160498	0.00307031	0.000142209	0.000142209
-686	252	CpG-252	0.1701	0.9688	0.01681		0.953414	0.997214	0.997214	0.0435977	0.145455	0.145455	0.00208768	-0.0983353	0	0.984281	1.00273	1	0.155231	0.500059	0.500059	0.00473485	-0.0794876	0	0.0933347	0.339444	0.339444	0.0361975	0.108905	0.108905		0.00131945	-0.103909	0	0.0187217	0.0116906	0.0116906	0.898898	0.9867	0.9867	0.0643919	0.23623	0.23623	0.00334129	-0.0893412	0	0.00261057	-0.0945687	0
-683	255	CpG-255	0.1816	0.9801	0.009201		0.987237	1.00133	1	0.00240881	-0.039777	0	0.012883	0.0205322	0.0205322	0.973054	0.998674	0.998674	0.158427	0.500017	0.500017	0.0123106	0.0173857	0.0173857	0.0941758	0.345625	0.345625	0.0382464	0.145165	0.145165		0.00117474	-0.0472838	0	0.0171475	0.0434664	0.0434664	0.898174	0.98354	0.98354	0.0693833	0.266803	0.266803	0.0028667	-0.0370143	0	0.00184445	-0.0431989	0
-679	259	CpG-259	0.1873	0.98	0.003249		0.984684	1.00089	1	0.00172295	-0.00839849	0	0.00139519	-0.0102173	0	0.975299	0.999095	0.999095	0.157303	0.49994	0.49994	0.00662879	0.018201	0.018201	0.0945355	0.355015	0.355015	0.0376778	0.163227	0.163227		0.0025011	-0.00410171	0	0.0197799	0.0841782	0.0841782	0.896082	0.9827	0.9827	0.0711136	0.285027	0.285027	0.0023912	-0.00470676	0	0.00307882	-0.000930939	0
-669	269	CpG-269	0.1974	0.933	0.01409		0.996171	1.01286	1	0.00276148	-0.0657486	0	0.025614	0.0604486	0.0604486	0.86976	0.985621	0.985621	0.165556	0.499954	0.499954	0.0139018	-0.00103861	0	0.0950098	0.328489	0.328489	0.0373339	0.116191	0.116191		0.001772	-0.0718224	0	0.0256206	0.0604816	0.0604816	0.895518	0.991676	0.991676	0.0744212	0.262521	0.262521	0.00240154	-0.0679516	0	0.0029321	-0.0647069	0
-665	273	CpG-273	0.1806	0.9544	0.004715		0.982131	1.00515	1	0.00103986	-0.0218107	0	0.00105559	-0.0217157	0	0.926647	0.994593	0.994593	0.15	0.500018	0.500018	0.0120482	0.0413087	0.0413087	0.0925416	0.360716	0.360716	0.035101	0.154706	0.154706		0.00014806	-0.0272213	0	0.0178583	0.0721038	0.0721038	0.901828	0.989528	0.989528	0.0728075	0.29956	0.29956	0.001443	-0.0193802	0	0.00216484	-0.015052	0
-656	282	CpG-282	0.1433	0.98	0.02088		0.993618	1.00201	1	0.0358012	0.0993256	0.0993256	0.0166372	-0.0317086	0	0.966317	0.99793	0.99793	0.141111	0.500038	0.500038	0.0101946	-0.0832923	0	0.0908912	0.35463	0.35463	0.0354911	0.0974338	0.0974338		0.000891266	-0.166133	0	0.0201558	-0.00529319	0	0.887755	0.98498	0.98498	0.0615641	0.236129	0.236129	0.00192957	-0.156348	0	0.00201707	-0.15553	0
-644	294	CpG-294	0.1665	0.9359	0.002334		0.980217	1.0076	1	0.0027933	0.00294758	0.00294758	0.00142806	-0.00585672	0	0.891548	0.991764	0.991764	0.135556	0.499933	0.499933	0.00278035	0.00286471	0.00286471	0.0906321	0.385522	0.385522	0.0355293	0.181289	0.181289		0.00119886	-0.00734753	0	0.019948	0.103538	0.103538	0.880987	0.989701	0.989701	0.0635806	0.296611	0.296611	0.00193892	-0.00254708	0	0.00124805	-0.00702727	0
-636	302	CpG-302	0.1639	0.98	0.004548		0.989796	1.00163	1	0.00174948	-0.0177643	0	0.00356125	-0.00620394	0	0.970105	0.998323	0.998323	0.141907	0.499992	0.499992	0.00833333	0.023217	0.023217	0.090023	0.369474	0.369474	0.0357234	0.167662	0.167662		0.0013542	-0.020316	0	0.0205393	0.0923036	0.0923036	0.879435	0.981509	0.981509	0.0636872	0.282526	0.282526	0.00388538	-0.00415898	0	0.00203411	-0.0159334	0
-629	309	CpG-309	0.1667	0.9728	0.007236		0.981493	1.00149	1	0.00316456	-0.0258395	0	0.00465449	-0.0162555	0	0.964126	0.998491	0.998491	0.145233	0.500075	0.500075	0.0138889	0.0399565	0.0399565	0.0899676	0.359859	0.359859	0.0362195	0.156573	0.156573		0.00166364	-0.035648	0	0.0192865	0.0704704	0.0704704	0.881995	0.98299	0.98299	0.0639013	0.272196	0.272196	0.0029383	-0.0273081	0	0.00173038	-0.0352086	0
-626	312	CpG-312	0.1576	0.9793	0.008676		0.980217	1.00015	1	0.00247175	-0.0419933	0	0.00503778	-0.0242701	0	0.978342	0.999844	0.999844	0.140798	0.499951	0.499951	0.0185185	0.0610345	0.0610345	0.0918562	0.372936	0.372936	0.0363202	0.15684	0.15684		0.00136841	-0.0497744	0	0.0237175	0.0908076	0.0908076	0.882712	0.982882	0.982882	0.060452	0.263375	0.263375	0.000985222	-0.0524998	0	0.00221134	-0.0438209	0
-624	314	CpG-314	0.1441	0.9719	0.01976		0.970006	0.999713	0.999713	0.0137421	-0.0455722	0	0.0186916	-0.00783931	0	0.973861	1.0003	1	0.13969	0.500017	0.500017	0.0268519	0.0494988	0.0494988	0.0922213	0.36372	0.36372	0.0339306	0.0948931	0.0948931		0.00061529	-0.15846	0	0.0236864	0.027933	0.027933	0.878461	0.984562	0.984562	0.063104	0.248673	0.248673	0.000496278	-0.159579	0	0.00159084	-0.149353	0
-620	318	CpG-318	0.15	0.9792	0.008625		0.980855	1.00026	1	0.00141044	-0.0517344	0	0.0133526	0.0316005	0.0316005	0.977595	0.999752	0.999752	0.135255	0.500076	0.500076	0.0111111	0.0168322	0.0168322	0.0910048	0.382079	0.382079	0.0362467	0.16338	0.16338		0.000927214	-0.0553626	0	0.0205511	0.0765852	0.0765852	0.883382	0.983835	0.983835	0.059727	0.270348	0.270348	0.00149626	-0.0510923	0	0.0023954	-0.0444048	0
-618	320	CpG-320	0.172	0.9686	0.003611		0.974474	1.00104	1	0.00177431	-0.0111682	0	0.000725689	-0.0176376	0	0.962659	0.998936	0.998936	0.145233	0.500005	0.500005	0.00833333	0.0277967	0.0277967	0.0921834	0.370106	0.370106	0.0349138	0.163123	0.163123		0.00202272	-0.00964566	0	0.0254516	0.118659	0.118659	0.87709	0.982299	0.982299	0.0628931	0.275649	0.275649	0.003003	-0.00367426	0	0.00192895	-0.0102199	0
-608	330	CpG-330	0.1509	0.972	0.009028		0.98277	1.00167	1	0.0021606	-0.0492352	0	0.0193741	0.0671398	0.0671398	0.961194	0.99829	0.99829	0.135255	0.499925	0.499925	0.00555042	-0.0244282	0	0.0896709	0.377213	0.377213	0.0327499	0.143374	0.143374		0.00143977	-0.054643	0	0.0186054	0.0624163	0.0624163	0.879964	0.984304	0.984304	0.0652301	0.291152	0.291152	0.0025641	-0.0462288	0	0.00293542	-0.0434752	0
-600	338	CpG-338	0.153	0.9227	0.008409		0.980855	1.00923	1	0.0226112	0.0934875	0.0934875	0.000765111	-0.0572953	0	0.864483	0.989702	0.989702	0.129712	0.49995	0.49995	0.00185014	-0.0488261	0	0.0911532	0.394075	0.394075	0.0359331	0.168653	0.168653		0.00149875	-0.0515561	0	0.0251941	0.108921	0.108921	0.869368	0.990611	0.990611	0.0680876	0.313382	0.313382	0.0015748	-0.0509642	0	0.00149651	-0.0515736	0
-597	341	CpG-341	0.1464	0.9611	0.005438		0.966816	1.00087	1	0.00367107	-0.0127668	0	0.00154261	-0.0285201	0	0.955324	0.999111	0.999111	0.127494	0.500034	0.500034	0.0111008	0.0391234	0.0391234	0.0900199	0.398768	0.398768	0.0331285	0.169314	0.169314		0.00150602	-0.0287946	0	0.0196024	0.0931868	0.0931868	0.873975	0.985527	0.985527	0.0690476	0.327537	0.327537	0.00369393	-0.0125998	0	0.002849	-0.0188019	0
-572	366	CpG-366	0.1479	0.9563	0.01255		0.94898	0.998845	0.998845	0.023101	0.0710166	0.0710166	0.00251256	-0.0766054	0	0.963623	1.00114	1	0.134146	0.5	0.5	0.0120259	-0.00376686	0	0.0896077	0.375449	0.375449	0.0376883	0.156137	0.156137		0.0014687	-0.0851502	0	0.0218488	0.063041	0.063041	0.862069	0.983859	0.983859	0.0577922	0.253982	0.253982	0.00118483	-0.0874941	0	0.000770861	-0.090928	0
-565	373	CpG-373	0.1554	0.9369	0.005401		0.96301	1.00426	1	0.00305344	-0.0164427	0	0.00667501	0.00873621	0.00873621	0.910833	0.995546	0.995546	0.130676	0.499975	0.499975	0.00647549	0.00737655	0.00737655	0.0683538	0.318064	0.318064	0.0313681	0.155784	0.155784		0	-0.0385254	0	0.0211599	0.0996989	0.0996989	0.61456	0.924017	0.924017	0.0523218	0.254473	0.254473	0.000597372	-0.0341415	0	0.000976753	-0.0313736	0
-543	395	CpG-395	0.1461	0.9359	0.01053		0.926209	0.998456	0.998456	0.0044337	-0.0468979	0	0.0160698	0.0395906	0.0395906	0.945508	1.0015	1	0.128461	0.499923	0.499923	0.0110803	0.00405651	0.00405651	0.0924486	0.399317	0.399317	0.0444136	0.206444	0.206444		0.000878156	-0.0760258	0	0.0269556	0.110075	0.110075	0.83836	0.983077	0.983077	0.0627202	0.29033	0.29033	0.00322581	-0.0566394	0	0.00295733	-0.0588259	0
-530	408	CpG-408	0.1467	0.8913	0.002591		0.959288	1.01054	1	0.000831601	-0.0136523	0	0.000483559	-0.0163907	0	0.82327	0.987985	0.987985	0.116279	0.499984	0.499984	0.00645756	0.0289256	0.0289256	0.0962031	0.445236	0.445236	0.0442801	0.25122	0.25122		0.000505433	-0.0162182	0	0.0334622	0.196988	0.196988	0.779293	0.979283	0.979283	0.0567164	0.306557	0.306557	0.00209205	-0.00383962	0	0.00139502	-0.00924582	0
-525	413	CpG-413	0.1303	0.9396	0.005215		0.967557	1.0038	1	0.00168138	-0.0297751	0	0.00935039	0.0329916	0.0329916	0.911635	0.995996	0.995996	0.112957	0.50007	0.50007	0.00461255	-0.00496966	0	0.147466	0.579514	0.579514	0.12472	0.529523	0.529523		0.288813	0.76982	0.76982	0.0256247	0.146305	0.146305	0.602469	0.931489	0.931489	0.11069	0.49407	0.49407	0.135387	0.554015	0.554015	0.119325	0.516354	0.516354
-509	429	CpG-429	0.1418	0.9306	0.003364		0.984097	1.0078	1	0.00246427	-0.00688342	0	0.00117165	-0.0169162	0	0.877025	0.991379	0.991379	0.118494	0.499942	0.499942	0.00645756	0.0230627	0.0230627	0.124097	0.513549	0.513549	0.0639551	0.33023	0.33023		0.0027653	-0.00457137	0	0.0383919	0.216833	0.216833	0.853649	0.98733	0.98733	0.0862069	0.408944	0.408944	0.00180505	-0.0119786	0	0.004313	0.00717329	0.00717329
-506	432	CpG-432	0.1171	0.9619	0.009872		0.965013	1.00038	1	0.0637652	0.338813	0.338813	0.00313873	-0.0637997	0	0.958763	0.999613	0.999613	0.109635	0.499905	0.499905	0.0166052	0.0573391	0.0573391	0.122687	0.534448	0.534448	0.0582468	0.31373	0.31373		0.00194099	-0.0759092	0	0.0396585	0.216187	0.216187	0.854845	0.985381	0.985381	0.0809524	0.407947	0.407947	0	-0.0960624	0	0.00286624	-0.0665333	0
					average methylation %		96.0493	100.051	99.7937	2.25735	3.1024	4.88682	1.85861	0.9645	3.01046	94.4877	99.8919	99.7242	15.3044	49.9995	49.9995	0.963814	0.511327	1.59076	9.44487	35.786	35.786	4.19369	16.7765	16.7765	#DIV/0!	0.89579	-2.68756	2.02584	2.41128	8.45835	8.49456	83.1758	95.5618	95.5618	7.56012	29.2948	29.3298	0.615075	-2.5713	1.58277	0.574418	-2.60766	1.41656
																																BMA03-T2C5			BMA04-C14			BMA02-T2C8			BMA01-C14			BMA01-C13			BMA03-T2C4
							B-Frag																									T2C5			C14			T2C8			C14			C13			T2C4
																																47			74			42			73			73			47
			Hyperbolic solutions to z, a, and b for each CpG start.				RKO			0			0			methylated			1:1			Unmethylated			Non-expressing						Expression status	0			0			0			0			0			0
			Hyperbolic 1	Y= ((z*a-b)*X-b)/(zx-x+1)	x=(b-y)/(zy-y-za+b)		act	adj		act	adj		act	adj		act	adj		act	adj		act	adj		Totals			Expressing Totals				AACCGCGTT			AATGGCTTA			ACCAACCTT			ACTAGGTCC			ATATCTCAA			CAGAGTGTT
CpG location from translational start		Theoretical	1	1	0		1	1	1	0	0	0	0	0	0	1	1	1	0.5		0	0	0	0	Actual	Ajusted	1	Actual	Ajusted	1		Actual	Ajusted	1	Actual	Ajusted	1	Actual	Ajusted	1	Actual	Ajusted	1	Actual	Ajusted	1	Actual	Ajusted	1
-572	366	CpG-366	0.6229	0.9636	0.02463		0.943063	0.986263	0.986263	0.0297945	0.00880068	0.00880068	0.00255689	-0.0382841	0	0.984099	1.01349	1	0.385027	0.500002	0.500002	0.0415512	0.0286187	0.0286187	0.00907532	-0.0268639	0	0.0169468	-0.0132016	0		0	-0.0427904	0	0.0137819	-0.018678	0	0.0117754	-0.0221618	0	0.00787595	-0.0289579	0	0.00110108	-0.040848	0	0.000980392	-0.0410608	0
-565	373	CpG-373	0.633	0.9331	0.02719		0.954558	1.01486	1	0.00205903	-0.0445413	0	0.026868	-0.000561702	0	0.911661	0.984888	0.984888	0.378342	0.499993	0.499993	0.0526316	0.0436557	0.0436557	0.00991034	-0.0304702	0	0.0160035	-0.0196483	0		0	-0.0482552	0	0.0247465	-0.00426788	0	0.0118074	-0.0270917	0	0.00787402	-0.034106	0	0.00132159	-0.0458703	0	0.000653595	-0.0470752	0
-543	395	CpG-395	0.6842	0.9426	0.02515		0.916823	0.980604	0.980604	0.004811	-0.0327364	0	0.0174314	-0.0123442	0	0.968421	1.01909	1	0.397864	0.500004	0.500004	0.0532213	0.0440967	0.0440967	0.0103017	-0.0238324	0	0.0182451	-0.0110384	0		0.000802246	-0.0392687	0	0.0220139	-0.00500398	0	0.0155109	-0.0154305	0	0.00665845	-0.0297349	0	0.00242131	-0.0366272	0	0.00163506	-0.0379094	0
-530	408	CpG-408	0.6108	0.9066	0.02475		0.946495	1.02715	1	0.00241296	-0.0421501	0	0.00179671	-0.0433326	0	0.866667	0.971845	0.971845	0.359146	0.500008	0.500008	0.070028	0.0813978	0.0813978	0.00988356	-0.0279	0	0.0208979	-0.00717154	0		0.000799361	-0.0452486	0	0.0176737	-0.0132051	0	0.0136861	-0.0207061	0	0.00715696	-0.0330829	0	0.00242184	-0.0421331	0	0.00130804	-0.044271	0
-525	413	CpG-413	0.6571	0.853	0.02138		0.860353	1.00579	1	0.00137931	-0.0370658	0	0.0123489	-0.0166209	0	0.845614	0.994146	0.994146	0.351135	0.499984	0.499984	0.0504202	0.0521915	0.0521915	0.0103221	-0.0203771	0	0.0181596	-0.00590509	0		0.00040016	-0.0389046	0	0.0201979	-0.00216489	0	0.0136986	-0.0141247	0	0.0054321	-0.0294792	0	0.00088164	-0.0380001	0	0.00163613	-0.0365839	0
-509	429	CpG-429	0.5732	0.9559	0.01916		0.980198	1.01471	1	0.000694203	-0.0349032	0	0.000777807	-0.0347428	0	0.931579	0.984951	0.984951	0.360481	0.500019	0.500019	0.0560224	0.0666985	0.0666985	0.00868496	-0.0196726	0	0.015814	-0.00624818	0		0.0012053	-0.0339231	0	0.014214	-0.00924774	0	0.0138122	-0.0100024	0	0.00472167	-0.0272022	0	0.00220799	-0.0320028	0	0.00197304	-0.0324525	0
-506	432	CpG-432	0.6289	0.958	0.03909		0.954509	0.997607	0.997607	0.0479666	0.015273	0.015273	0.00207792	-0.0656048	0	0.961404	1.00233	1	0.393858	0.499986	0.499986	0.0672269	0.0478239	0.0478239	0.00916588	-0.0527951	0	0.0150654	-0.0422235	0		0.000803859	-0.06792	0	0.0188679	-0.0354526	0	0.0138504	-0.044394	0	0.00522128	-0.0599092	0	0.00198851	-0.0657671	0	0.00131579	-0.0669893	0
-481	457	CpG-457	0.6096	0.9659	0.01853		0.96334	0.998351	0.998351	0.00105671	-0.0306176	0	0.00131303	-0.0301631	0	0.968421	1.00162	1	0.377333	0.500009	0.500009	0.0532213	0.0586933	0.0586933	0.00762542	-0.0190221	0	0.0153118	-0.00558464	0		0.000405022	-0.0317736	0	0.0220302	0.00604653	0.00604653	0.00937207	-0.0159562	0	0.00478228	-0.0240282	0	0.00110791	-0.0305268	0	0.00197954	-0.0289822	0
-465	473	CpG-473	0.5203	0.8891	0.02554		0.930251	1.02424	1	0.00282486	-0.0518121	0	0.00237467	-0.052865	0	0.848014	0.974667	0.974667	0.321101	0.500026	0.500026	0.0714286	0.0973612	0.0973612	0.0127624	-0.0288316	0	0.0173315	-0.0184306	0		0.000403877	-0.0574865	0	0.0195556	-0.0134048	0	0.00851466	-0.0385937	0	0.00402516	-0.0490099	0	0.0015324	-0.0548377	0	0	-0.0584361	0
-440	498	CpG-498	0.609	0.8339	0.01737		0.685338	0.880711	0.880711	0.00213068	-0.0310178	0	0.0013238	-0.0326811	0	0.833876	0.999982	0.999982	0.326425	0.500002	0.500002	0.0486486	0.0613913	0.0613913	0.0162833	-0.00218719	0	0.0220044	0.00928589	0.00928589		0.00770479	-0.0195855	0	0.0136612	-0.00748018	0	0.00763359	-0.0197309	0	0.0131181	-0.0085793	0	0.00392242	-0.027332	0	0.00619296	-0.0226762	0
-428	510	CpG-510	0.5883	0.8889	0.02434		0.898296	1.00637	1	0.0241563	-0.000361216	0	0.00291468	-0.0428678	0	0.879479	0.99356	0.99356	0.34456	0.499988	0.499988	0.0459459	0.0417493	0.0417493	0.0051959	-0.0382317	0	0.0118322	-0.024843	0		0.00203252	-0.0446653	0	0.00820046	-0.032152	0	0.00667939	-0.0352261	0	0.00504796	-0.0385318	0	0.00130833	-0.0461428	0	0.00130293	-0.0461539	0
-400	538	CpG-538	0.4204	0.7573	0.01138		0.498192	0.817154	0.817154	0.000712251	-0.034703	0	0.000804721	-0.0343961	0	0.757329	1.00002	1	0.232166	0.500022	0.500022	0.0326087	0.0651409	0.0651409	0.00230788	-0.0294237	0	0.00484355	-0.0210992	0		0.001229	-0.0329898	0	0.00371402	-0.0247976	0	0.00288739	-0.0275142	0	0.000254001	-0.036225	0	0.00109433	-0.0334359	0	0.000654879	-0.0348934	0
-384	554	CpG-554	0.5684	0.9767	0.0157		0.97624	0.999728	0.999728	0.000358551	-0.0284306	0	0.000539374	-0.0280914	0	0.977162	1.00027	1	0.36399	0.500018	0.500018	0.0461957	0.0545155	0.0545155	0.00715334	-0.0157529	0	0.0134006	-0.00421716	0		0.00123153	-0.0267941	0	0.0164242	0.00132508	0.00132508	0.00872093	-0.0128476	0	0.00588536	-0.0181083	0	0.00109842	-0.0270435	0	0.00164042	-0.0260283	0
-377	561	CpG-561	0.5713	0.9817	0.01719		0.987862	1.00364	1	0.00143885	-0.0289398	0	0.00405954	-0.0240751	0	0.97553	0.996335	0.996335	0.367876	0.500006	0.500006	0.0460705	0.0512605	0.0512605	0.0127418	-0.00810054	0	0.0659972	0.085335	0.085335		0.00493624	-0.0224522	0	0.0160833	-0.00201025	0	0.017425	0.000426356	0.000426356	0.0138143	-0.0061424	0	0.00396301	-0.0242539	0	0.00557926	-0.0212633	0
-345	593	CpG-593	0.5234	0.9558	0.02791		0.929451	0.984933	0.984933	0.0327447	0.00990788	0.00990788	0.00970067	-0.0381764	0	0.982055	1.01461	1	0.346701	0.499991	0.499991	0.0412844	0.027182	0.027182	0.00570809	-0.0467334	0	0.0136527	-0.0297732	0		0.00165358	-0.0554935	0	0.0120598	-0.0331522	0	0.00772201	-0.0424085	0	0.00515198	-0.0479307	0	0.000662837	-0.057645	0	0.000649773	-0.0576734	0
-339	599	CpG-599	0.6024	0.8834	0.01716		0.825552	0.958674	0.958674	0.00221321	-0.0289734	0	0.00111142	-0.0311356	0	0.941272	1.0392	1	0.34282	0.500011	0.500011	0.0481651	0.0580457	0.0580457	0.00596507	-0.0216381	0	0.013357	-0.0073091	0		0.0012443	-0.0308746	0	0.0135659	-0.00690651	0	0.01069	-0.0124603	0	0.00412903	-0.0252224	0	0.00110546	-0.0311473	0	0.00129955	-0.0307661	0
					average methylation %		89.7089	98.2399	97.6707	0.922081	-2.30747	0.199892	0.517644	-3.09378	0	91.9564	99.9471	99.414	36.1696	50.0004	47.0592	4.851	5.17543	5.17543	0.894294	-2.57395	5.88235	1.8679	-0.762954	6.43895	#DIV/0!	0.155324	-3.99016	5.88235	1.60494	-1.25345	5.92572	1.08616	-2.23889	5.88486	0.632178	-3.10156	5.88235	0.175869	-3.96008	5.88235	0.180008	-3.95759	5.88235
[truncated: 102 more columns]

## Sheet: Sheet2
					Average Frequency of CpP Methylation
				MLH1	Over A-Fragment
	Donor ID	Clone	AGE	Expression	Actual	Adjusted
	BMA062210	C13	74	0	1.3253	3.27756
	BMA062210	C14	74	0	2.41128	8.49456
	BMA071009	C02	73	0	11.5966	41.4657
	BMA071009	C03	73	0	6.12931	24.3523
	BMA071009	C04	73	0	0.931688	2.05118
	BMA071009	C08	73	0	10.9024	39.1636
	BMA071009	C13	73	0	0.615075	1.58277
	BMA071009	C14	73	0	7.56012	29.3298
	BMA600	T1C01	47	0	0.959885	2.02653
	BMA600	T2C01	47	0	1.82393	4.98441
	BMA600	T2C04	47	0	0.574418	1.41656
	BMA600	T2C05	47	0	0.89579	2.02584
	BMA600	T2C09	47	0	1.11989	3.01063
	BMA621	T1C01	42	0	57.8104	87.5811
	BMA621	T1C04	42	0	66.1531	91.5287
	BMA621	T1C06	42	0	1.50816	3.88891
	BMA621	T1C08	42	0	1.52006	3.9626
	BMA621	T2C07	42	0	82.3708	95.3541
	BMA621	T2C08	42	0	83.1758	95.5618
	BMA621	T3C08	42	0	1.35461	4.33931
	Donor ID	Clone	AGE		Actual	Adjusted
	BMA062210	C06	74	1	0.986781	1.9436
	BMA062210	C07	74	1	1.41948	3.9568
	BMA071009	C01	73	1	2.21521	7.60088
	BMA071009	C05	73	1	1.53787	3.21886
	BMA071009	C07	73	1	2.78745	10.0628
	BMA071009	C11	73	1	2.16041	6.99655
	BMA600	T1C05	47	1	1.00279	2.31013
	BMA600	T2C07	47	1	13.9797	46.7226
	BMA621	T1C09	42	1	1.49097	4.38517
	BMA621	T1C12	42	1	0.213543	0.0204113
	BMA062210	C13	74	0	1.3253	3.27756
	BMA062210	C14	74	0	2.41128	8.49456
	BMA062210	C6	74	1	0.986781	1.9436
	BMA062210	C7	74	1	1.41948	3.9568
	BMA071009	C02	73	0	11.5966	41.4657
	BMA071009	C03	73	0	6.12931	24.3523
	BMA071009	C04	73	0	0.931688	2.05118
	BMA071009	C08	73	0	10.9024	39.1636
	BMA071009	C13	73	0	0.615075	1.58277
	BMA071009	C14	73	0	7.56012	29.3298
	BMA071009	C01	73	1	2.21521	7.60088
	BMA071009	C05	73	1	1.53787	3.21886
	BMA071009	C07	73	1	2.78745	10.0628
	BMA071009	C11	73	1	2.16041	6.99655
	BMA600	T1C01	47	0	0.959885	2.02653
	BMA600	T2C01	47	0	1.82393	4.98441
	BMA600	T2C04	47	0	0.574418	1.41656
	BMA600	T2C05	47	0	0.89579	2.02584
	BMA600	T2C09	47	0	1.11989	3.01063
	BMA600	T1C05	47	1	1.00279	2.31013
	BMA600	T2C07	47	1	13.9797	46.7226
	BMA621	T1C01	42	0	57.8104	87.5811
	BMA621	T1C04	42	0	66.1531	91.5287
	BMA621	T1C06	42	0	1.50816	3.88891
	BMA621	T1C08	42	0	1.52006	3.9626
	BMA621	T2C07	42	0	82.3708	95.3541
	BMA621	T2C08	42	0	83.1758	95.5618
	BMA621	T3C08	42	0	1.35461	4.33931
	BMA621	T1C09	42	1	1.49097	4.38517
	BMA621	T1C12	42	1	0.213543	0.0204113
